# Supplementary material for: Optimizing Public Health Preparedness for Highly Infectious Diseases in Central Vietnam
Source: Diagnostics (Basel). 2022 Aug 24;12(9):2047. doi: 10.3390/diagnostics12092047 (PMC9497681; doi:10.3390/diagnostics12092047)
Supplement: Supplementary file 1 [file diagnostics-12-02047-s001.zip]

Archive with 5 entries (5 files):
- S1-Survey Short Questionnaireí¬Community Health Center.pdf
- S2-Survey_Long Questionnaireí¬Central Vietnam FINAL VERSION.pdf
- S3-Vietnamese Survey ĐIỀU TRA KHẢO SÁT VIÊN TAI CHỖ - GÓP Ý (ÂN).pdf
- S4-Infectious Disease Survey Questionnaire.pdf
- S5-Bộ Câu Hỏi Khảo Sát Về Bệnh Truyền Nhiễm.pdf
